# Supplementary material for: Natural Nitrogen-Doped Carbon Dots Obtained from Hydrothermal Carbonization of Chebulic Myrobalan and Their Sensing Ability toward Heavy Metal Ions
Source: Sensors (Basel). 2023 Jan 10;23(2):787. doi: 10.3390/s23020787 (PMC9865267; doi:10.3390/s23020787)
Supplement: Supplementary file 1 [file sensors-23-00787-s001.zip]

Archive with 1 entries (1 files):
- sensors-2073422-supplementary.pdf
